# Supplementary material for: A Real-World Analysis of the Safety and Efficacy of Teclistamab for Patients with Relapsed/Refractory Multiple Myeloma and Baseline Renal Impairment—USMIRC Group
Source: Cancers (Basel). 2026 Feb 25;18(5):740. doi: 10.3390/cancers18050740 (PMC12984311; doi:10.3390/cancers18050740)
Supplement: Supplementary file 1 [file cancers-18-00740-s001.zip]

Archive with 1 entries (1 files):
- cancers-4068577-supplementary.pdf
